# Supplementary material for: Microglial cannabinoid receptor type 1 mediates social memory deficits in mice produced by adolescent THC exposure and 16p11.2 duplication
Source: Nat Commun. 2023 Oct 25;14:6559. doi: 10.1038/s41467-023-42276-5 (PMC10600150; doi:10.1038/s41467-023-42276-5)
Supplement: Supplementary file 7 — Source Data [file 41467_2023_42276_MOESM7_ESM.zip]

Archive with 15 entries (15 files):
- SourceData/YH_SourceData_Fig1.xlsx
- SourceData/YH_SourceData_Fig2.xlsx
- SourceData/YH_SourceData_Fig3.xlsx
- SourceData/YH_SourceData_Fig4.xlsx
- SourceData/YH_SourceData_Fig5.xlsx
- SourceData/YH_SourceData_Fig6.xlsx
- SourceData/YH_SourceData_Fig7.xlsx
- SourceData/YH_SourceData_Fig8.xlsx
- SourceData/YH_SourceData_SF_Fig2.xlsx
- SourceData/YH_SourceData_SF_Fig3.xlsx
- SourceData/YH_SourceData_SF_Fig4.xlsx
- SourceData/YH_SourceData_SF_Fig5.xlsx
- SourceData/YH_SourceData_SF_Fig7.xlsx
- SourceData/YH_SourceData_SF_Fig8.xlsx
- SourceData/YH_SourceData_SF_Fig9.xlsx
