# Supplementary material for: Microglial cannabinoid receptor type 1 mediates social memory deficits in mice produced by adolescent THC exposure and 16p11.2 duplication
Source: Nat Commun. 2023 Oct 25;14:6559. doi: 10.1038/s41467-023-42276-5 (PMC10600150; doi:10.1038/s41467-023-42276-5)
Supplement: Supplementary file 7 — Source Data [file 41467_2023_42276_MOESM7_ESM.zip › SourceData/YH_SourceData_Fig1.xlsx]

## Sheet: Sheet1
Fig. 1b
	#1	#2	#3	#4	#5	#6
Microglia	0.0382238	0.102044	0.152401	0.171242	0.129154	0.0261691
Astrocytes	0.366499	0.426502	0.547505	0.278679	0.368889	0.44789
Neurons	1.0843	1.03889	0.991262	0.716889	0.953181	1.21548
Fig. 1c
Microglia
	#1	#2	#3	#4	#5	#6
Cx3cr1-Cnr1+/+	1.09984	0.703806	0.903482	1.44998	0.93877	0.904117
Cx3cr1-Cnr1flox/flox	0.397066	0.247022	0.214104	0.298334	0.193199	0.433774
Astrocytes
	#1	#2	#3	#4	#5	#6
Cx3cr1-Cnr1+/+	1.09275	0.291725	0.435687	1.91896	0.940991	1.31989
Cx3cr1-Cnr1flox/flox	0.842701	1.04478	1.12598	1.31517	1.97043	1.24825
Neurons
	#1	#2	#3	#4	#5	#6
Cx3cr1-Cnr1+/+	1.19229	0.858515	1.02659	1.27683	0.958763	0.687013
Cx3cr1-Cnr1flox/flox	1.85035	0.650909	0.55765	0.923283	1.26991	0.777676
Fig. 1d
Cx3cr1-Cnr1+/+
	#1	#2	#3
CD11b+ cells	0.712766	0.412469	0.520585
Astrocytes	1.03245	0.940681	1.2935
Remaining cells	1.22446	0.873497	1.42204
Cx3cr1-Cnr1flox/flox
	#1	#2	#3
CD11b+ cells	0.0023283	0.0017792	0.0113961
Astrocytes	0.821633	0.65476	0.834547
Remaining cells	0.777079	1.35878	1.16966
