# Supplementary material for: Microglial cannabinoid receptor type 1 mediates social memory deficits in mice produced by adolescent THC exposure and 16p11.2 duplication
Source: Nat Commun. 2023 Oct 25;14:6559. doi: 10.1038/s41467-023-42276-5 (PMC10600150; doi:10.1038/s41467-023-42276-5)
Supplement: Supplementary file 7 — Source Data [file 41467_2023_42276_MOESM7_ESM.zip › SourceData/YH_SourceData_Fig2.xlsx]

## Sheet: Sheet1
Fig. 2b
Ratio of Iba1+P2ry12- cells
mPFC								vHPC								dHPC								NAc								Amy
	#1	#2	#3	#4	#5	#6			#1	#2	#3	#4	#5	#6			#1	#2	#3	#4	#5	#6			#1	#2	#3	#4	#5	#6			#1	#2	#3	#4	#5	#6
WT-Veh	1.69491	1.53846	1.5625	1.72414	1.5625	3.22581		WT-Veh	3.33333	1.6129	1.81818	5.71429	4.19355	4.375		WT-Veh	3.7037	1.5625	4.61538	5.71429	3.96552	5		WT-Veh	1.75439	3.125	1.81818	1.69492	2.57143	1.89189		WT-Veh	3.07692	1.35714	1.26316	2	2.57576	1.94444
WT-THC	4.65116	4.34783	2.38095	2.5	4.08163	2.5		WT-THC	1.63934	1.96078	3.63636	3.2	3.54167	2.91667		WT-THC	2.08333	3.27869	1.76191	3.06452	3.26087	4.31818		WT-THC	1.55556	3.66038	2.08333	2.61905	2.63158	6.52174		WT-THC	2.08333	1.69491	3.57143	2.75862	2.25	1.81818
16p11dup-Veh	4.7619	4.65116	4.87805	2.5641	2.5	4.44444		16p11dup-Veh	2.5641	2.32558	2.7027	5.55556	5.29412	5.33333		16p11dup-Veh	2.08333	2	3.1746	6.5625	5.58824	5.16129		16p11dup-Veh	3.7037	5	1.72414	2.1875	2.77778	1.35135		16p11dup-Veh	3.77359	7.27273	1.81818	4.44444	4	3.87097
16p11dup-THC	30.7692	25.9259	36.3636	27.5862	60	32.1429		16p11dup-THC	2.32558	2.5641	5.55556	4.84849	3.10345	6		16p11dup-THC	3.92157	2.38095	5.45455	3.91304	4.56522	5.47619		16p11dup-THC	5.08475	3.84615	1.78571	1.66667	8.69565	1.92308		16p11dup-THC	3.77359	7.27273	1.81818	3.19149	3.82979	2.96296
Iba1+P2ry12+ cells
mPFC								vHPC								dHPC								NAc								Amy
	#1	#2	#3	#4	#5	#6			#1	#2	#3	#4	#5	#6			#1	#2	#3	#4	#5	#6			#1	#2	#3	#4	#5	#6			#1	#2	#3	#4	#5	#6
WT-Veh	95.1613	104.839	103.226	93.5484	103.226	100		WT-Veh	101.695	105.085	93.2203	91.6949	98.4127	101.587		WT-Veh	88.5246	104.918	106.557	106.329	110.127	83.5443		WT-Veh	97.1591	109.091	93.75	100.962	95.1923	103.846		WT-Veh	109.551	94.382	96.0674	135.114	80.1527	84.7328
WT-THC	69.3548	74.1936	67.7419	64.5161	79.0323	64.5161		WT-THC	103.39	86.4407	93.2203	99.3651	76.1905	96.1905		WT-THC	78.6885	100	103.279	117.722	87.3418	83.5443		WT-THC	80.8989	99.4382	94.382	100.577	94.8077	66.3461		WT-THC	92.0455	90.3409	81.8182	66.4122	91.603	95.5725
16p11dup-Veh	67.7419	69.3548	66.129	62.9032	64.5161	72.5807		16p11dup-Veh	96.1017	102.881	92.7119	97.1429	73.9682	97.6191		16p11dup-Veh	88.6885	81.9672	103.279	80.7595	94.557	78.8608		16p11dup-Veh	88.6364	90.3409	90.3409	96.1539	91.9231	83.3654		16p11dup-Veh	89.3258	92.6966	92.6966	82.4428	103.053	70.9924
16p11dup-THC	41.9355	43.5484	35.4839	46.7742	8.06452	45.1613		16p11dup-THC	92.8814	96.1017	91.0169	92.3809	76.0318	91.746		16p11dup-THC	83.6066	88.8525	90.1639	97.3418	87.3418	89.7468		16p11dup-THC	100.568	88.6364	95.4545	94.6154	93.1731	87.5		16p11dup-THC	91.0112	101.124	97.7528	107.634	107.634	61.8321
Iba1+P2ry12- cells
mPFC								vHPC								dHPC								NAc								Amy
	#1	#2	#3	#4	#5	#6			#1	#2	#3	#4	#5	#6			#1	#2	#3	#4	#5	#6			#1	#2	#3	#4	#5	#6			#1	#2	#3	#4	#5	#6
WT-Veh	95.4178	105.121	103.504	93.8005	103.504	98.6523		WT-Veh	99.4286	106.286	94.2857	74.026	88.4416	94.026		WT-Veh	88.3333	106.667	105	124.675	89.6104	85.7143		WT-Veh	100.578	102.312	78.0347	91.8182	74.026	92.3377		WT-Veh	89.1429	87.4286	99.4286	100.13	81.8182	89.6104
WT-THC	67.9245	72.7763	67.9245	64.69	77.628	64.69		WT-THC	104.571	87.4286	92.5714	89.2593	92.963	91.8519		WT-THC	111.667	100	85	74.026	88.4416	94.026		WT-THC	89.1429	87.4286	99.4286	80	98.75	92.5		WT-THC	100.578	102.312	78.0347	73.3333	96.6667	90
16p11dup-Veh	66.3073	67.9245	64.69	63.0728	64.69	71.159		16p11dup-Veh	85.1429	93.7143	103.429	74.0741	86.6667	99.2593		16p11dup-Veh	111.667	86.6667	88.3333	81.8182	94.026	62.3377		16p11dup-Veh	96.2857	73.7143	90.8571	96.6667	66.6667	103.333		16p11dup-Veh	90.1734	104.046	78.0347	100	97.5	85
16p11dup-THC	30.7278	33.9623	24.2588	35.5795	3.2345	32.345		16p11dup-THC	93.7143	106.857	80	79.2593	103.333	84.4444		16p11dup-THC	83.3333	103.333	90	70.1299	81.8182	89.6104		16p11dup-THC	80.5714	87.4286	96	86.6667	93.3333	83.3333		16p11dup-THC	91.9075	100.578	100.578	81.25	97.5	90
Fig. 2c
Cellular process area
mPFC								vHPC								dHPC								NAc								Amy
	#1	#2	#3	#4	#5				#1	#2	#3	#4	#5				#1	#2	#3	#4	#5				#1	#2	#3	#4	#5				#1	#2	#3	#4	#5
WT-Veh	4428.5	4241.58	4698	4843.33	4836.67			WT-Veh	3068.5	2964.17	3990	3566.85	1929.58			WT-Veh	4024.83	3425	4120	4012.83	3856.33			WT-Veh	3645.17	2748.33	3616.67	4006.58	3417.83			WT-Veh	3542.5	2904.17	3983.33	3339.33	3033.33
WT-THC	2834.83	3060.17	3773.13	3203.67	3239.33			WT-THC	3754.5	3460.83	3930	2785.9	1806.15			WT-THC	4107.83	3158.33	4228.33	3271.6	3913.82			WT-THC	3436	2794.17	3513.33	4345.47	2411			WT-THC	3527.33	3280	4195	3274.8	3335
16p11dup-Veh	3249.17	2451.58	3357	3241	2801.67			16p11dup-Veh	4017.5	3550.83	3546.67	3584.67	2145			16p11dup-Veh	3743.33	3583.33	3906.67	4051.87	3786.28			16p11dup-Veh	3660.5	3317.5	3513.33	4468	2865.5			16p11dup-Veh	3833.67	3784.17	4290	2814.53	1151.02
16p11dup-THC	901.833	1230.92	1385.33	1520	1164.67			16p11dup-THC	3655.33	3619.67	3213.33	3205.85	2191.67			16p11dup-THC	3535.17	3548	3680	3537.57	3620.1			16p11dup-THC	3644.5	3562.67	2913.33	4161.73	3238.47			16p11dup-THC	3769	3276.33	3626.67	3959.53	2841.82
Cell body size/ Total cell size
mPFC								vHPC								dHPC								NAc								Amy
	#1	#2	#3	#4	#5				#1	#2	#3	#4	#5				#1	#2	#3	#4	#5				#1	#2	#3	#4	#5				#1	#2	#3	#4	#5
WT-Veh	0.133671	0.112038	0.155456	0.128212	0.13706			WT-Veh	0.14829	0.14706	0.184733	0.140164	0.0896529			WT-Veh	0.162328	0.168783	0.19071	0.168781	0.167387			WT-Veh	0.170965	0.141527	0.18419	0.114513	0.203827			WT-Veh	0.152904	0.131157	0.16463	0.161647	0.171828
WT-THC	0.304244	0.358829	0.229869	0.292682	0.288841			WT-THC	0.160194	0.156987	0.170063	0.135551	0.0729479			WT-THC	0.162282	0.143017	0.182017	0.133318	0.184505			WT-THC	0.176745	0.14861	0.180387	0.0920461	0.227113			WT-THC	0.151022	0.125643	0.15159	0.160411	0.198197
16p11dup-Veh	0.176842	0.230264	0.258363	0.199948	0.195157			16p11dup-Veh	0.159874	0.144077	0.138483	0.154239	0.154723			16p11dup-Veh	0.16582	0.145253	0.152537	0.178697	0.187582			16p11dup-Veh	0.16636	0.152887	0.16788	0.131359	0.117456			16p11dup-Veh	0.157096	0.13571	0.13842	0.170988	0.138811
16p11dup-THC	0.615526	0.507006	0.610617	0.534433	0.600654			16p11dup-THC	0.159987	0.184227	0.132173	0.154019	0.141627			16p11dup-THC	0.153819	0.176897	0.15134	0.148993	0.139606			16p11dup-THC	0.172736	0.15423	0.148787	0.163695	0.132831			16p11dup-THC	0.156824	0.156033	0.112617	0.158692	0.163114
