# Supplementary material for: Microglial cannabinoid receptor type 1 mediates social memory deficits in mice produced by adolescent THC exposure and 16p11.2 duplication
Source: Nat Commun. 2023 Oct 25;14:6559. doi: 10.1038/s41467-023-42276-5 (PMC10600150; doi:10.1038/s41467-023-42276-5)
Supplement: Supplementary file 7 — Source Data [file 41467_2023_42276_MOESM7_ESM.zip › SourceData/YH_SourceData_Fig3.xlsx]

## Sheet: Sheet1
Fig. 3a
	#1	#2	#3	#4	#5	#6	#7	#8	#9	#10	#11	#12
WT-Veh	0.03	0.0394	0.08	0.116	0.183	0.0473	0.049	0.045	0.092	0.025	0.083	0.18
WT-THC	10.745	9.068	7.777	6.858	9.136	5.928	13.831	9.987	8.686	5.773	4.325	10.496
16p11dup-Veh	0.0482	0.0262	0.0493	0.0222	0.132	0.019	0.05	0.045	0.0282	0.0439	0.0228	0.19
16p11dup-THC	27.755	18.847	22.221	25.171	24.643	18.169	23.237	23.647	25.877	25.236	24.169	23.59
Fig. 3b
	#1	#2	#3	#4	#5	#6	#7	#8	#9	#10	#11	#12
WT-Veh	0.914	1.749	1.737	0.271	0.709	0.754	0.45	0.11	0.43	0.3	0.096	0.666
WT-THC	0.2418	0.1673	0.2662	0.103	0.757	0.113	0.373	0.17	0.153	0.0173	0.125	0.025
16p11dup-Veh	0.0516	0.0625	0.0875	0.0119	0.0167	0.0356	0	0	0.0675	0.0819	0.0356	0.0529
16p11dup-THC	0.2304	0.2893	0.2959	0.2346	0.3597	0.2214	0.227	0.537	0.504	0.301	0.094	0.456
Fig. 3c
	#1	#2	#3	#4	#5	#6	#7	#8	#9	#10	#11	#12
WT-Veh	13800	18000	17293	13800	20000	15600	17800	21000	15100	14800	18000	16600
WT-THC	7338	6251	8021	7100	8780	6200	7700	6780	9200	9100	7780	8200
16p11dup-Veh	14300	10480	17200	13500	11500	12900	14500	9500	14900	11100	13500	12100
16p11dup-THC	3955	1443	2615	3749	1750	2503	3249	2750	1903	1749	3650	2503
Fig. 3d
	#1	#2	#3	#4	#5	#6	#7	#8	#9	#10	#11	#12
WT-Veh	1.36364	1.90909	1.63636	1.86364	1.20909	1.43636	1.66364	2.00909	1.73636	1.79452	1.72	1.43396
WT-THC	0.444444	0.333333	0.444444	0.644444	0.433333	0.694444	0.544444	0.833333	0.744444	0.73913	0.631579	0.315789
16p11dup-Veh	2.2	1.45455	1.27273	2	1.75455	1.07273	1.8	1.55455	1.36273	1.34	0.870968	0.783784
16p11dup-THC	0.142857	0.125	0.5	0.102857	0.165	0.48	0.122857	0.2	0.6	0.177778	0.25	0.215152
Fig. 3g
	#1	#2	#3	#4	#5	#6	#7	#8	#9	#10	#11	#12
Cnr1KO-Veh	0.812	0.255	0.276	0.427	0.104	0.097	0.0566	0.091	0.08	0.0421	0.103	0.0832
Cnr1KO-THC	2.461	0.609	2.238	0.196	0.312	1.152	0.458	1.151	1.216	0.794	0.649	0.737
Cnr2KO-Veh	1.077	0.773	0.399	0.579	0.338	0.152	0.103	0.332	0.252	0.271	0.18	0.793
Cnr2KO-THC	18.549	12.294	18.472	13.899	9.4	15.16	10.215	8.964	16.381	20.263	15.582	12.74
Fig. 3h
	#1	#2	#3	#4	#5	#6	#7	#8	#9	#10	#11	#12
Cnr1KO-Veh	1.128	0.792	2.088	0.409	0.264	1.043	0.12	0.041	0.067	0.071	0.58	0.675
Cnr1KO-THC	0.3252	0.153	0.1989	0.242	0.659	0.92	0.12	0.596	0.339	0.442	0.21	0.009
Cnr2KO-Veh	1.559	1.502	1.416	0.714	0.711	0.621	0.026	0.049	0.057	0.26	0.28	0.705
Cnr2KO-THC	2.79	1.338	3.663	1.183	0.423	1.682	0.385	0.207	0.355	0.553	0.2968	0.029
Fig. 3i
	#1	#2	#3	#4	#5	#6	#7	#8	#9	#10	#11	#12
Cnr1KO-Veh	17300	11190	18692	12400	15900	17300	13400	15900	12000	16010	18900	21000
Cnr1KO-THC	18200	15973	15620	10482	16200	13181	14002	18200	13881	15482	9200	19181
Cnr2KO-Veh	15700	10134	11116	12700	10200	13700	22700	13200	16700	10700	20200	18700
Cnr2KO-THC	9200	7315	6397	5031	5822	4251	7031	6022	7251	4031	8822	6551
Fig. 3j
	#1	#2	#3	#4	#5	#6	#7	#8	#9	#10	#11	#12
Cnr1KO-Veh	1.11111	1.33333	1.57143	1.01111	1.4	1.30143	1.7	1.83333	1.67143	1.61111	1.46392	1.96875
Cnr1KO-THC	1.6	2	1	1.66	1.9	0.9	1.68	2.2	1.333	2.05882	2.16326	1.95833
Cnr2KO-Veh	1.2	1.25	1.8	1.15	1.35	1.9	1.05	1.32	1.64	1.37273	2.34058	1.78261
Cnr2KO-THC	0.714286	0.375	0.333333	0.514286	0.675	0.433333	0.794286	0.4275	0.233333	0.666667	0.747664	0.803571
Fig. 3m
Casp3-p17
	#1	#2	#3	#4	#5	#6
WT-Veh	0.122728	0.517788	1.05815	0.020795	0.0649071	0.158251
WT-THC	5.38315	4.45	6.50149	5.77608	8.09596	7.08128
16p11dup-Veh	3.83764	5.10628	7.2954	4.64176	6.89932	5.71495
16p11dup-THC	5.68178	10.5412	21.175	6.82097	10.2377	17.7747
TUNEL
	#1	#2	#3	#4	#5	#6
WT-Veh	0.193	0.101	0.284	0.795	1.071	0.506
WT-THC	5.619	4.249	4.924	3.838	4.637	2.8
16p11dup-Veh	2.853	1.78	2.032	2.631	1.22	1.505
16p11dup-THC	14.087	11.619	12.372	14.365	13.746	11.389
