# Supplementary material for: Microglial cannabinoid receptor type 1 mediates social memory deficits in mice produced by adolescent THC exposure and 16p11.2 duplication
Source: Nat Commun. 2023 Oct 25;14:6559. doi: 10.1038/s41467-023-42276-5 (PMC10600150; doi:10.1038/s41467-023-42276-5)
Supplement: Supplementary file 7 — Source Data [file 41467_2023_42276_MOESM7_ESM.zip › SourceData/YH_SourceData_Fig4.xlsx]

## Sheet: Sheet1
Fig. 4d
	#1	#2	#3	#4	#5	#6
WT-Veh	0.834877	1.00313	0.835956	0.910362	1.03851	1.02493
WT-THC	2.44136	2.34505	1.72433	1.8118	1.7735	1.84209
16p11dup-Veh	1.81967	2.08397	1.96295	1.87713	1.82363	1.84408
16p11dup-THC	3.79839	3.97346	2.15024	1.69208	4.1632	4.2752
Fig. 4e
Apoptosis
	#1	#2	#3	#4	#5	#6
WT: THC-/p53-	0.29	0.395	0.085	0.49	0.195	0.105
WT: THC+/p53-	4.425	3.678	6.962	6.425	4.678	7.162
WT: THC+/p53+	0.535	0.15	0.037	0.435	0.1	0.067
16p11dup: THC-/p53-	0.081	0.522	0.698	0.101	0.322	0.498
16p11dup: THC+/p53-	17.273	16.628	15.081	15.273	17.628	13.981
16p11dup: THC+/p53+	0.433	0.304	0.098	0.3733	0.2804	0.208
Necrosis
	#1	#2	#3	#4	#5	#6
WT: THC-/p53-	0.045	0.102	0.015	0.047	0.017	0.004
WT: THC+/p53-	0.071	0.041	0.22	0.006	0.064	0.027
WT: THC+/p53+	0.047	0.017	0.004	0.049	0.136	0.23
16p11dup: THC-/p53-	0.006	0.064	0.027	0.027	0.018	0.018
16p11dup: THC+/p53-	0.049	0.136	0.23	0.045	0.102	0.015
16p11dup: THC+/p53+	0.027	0.018	0.018	0.071	0.041	0.22
