# Supplementary material for: Microglial cannabinoid receptor type 1 mediates social memory deficits in mice produced by adolescent THC exposure and 16p11.2 duplication
Source: Nat Commun. 2023 Oct 25;14:6559. doi: 10.1038/s41467-023-42276-5 (PMC10600150; doi:10.1038/s41467-023-42276-5)
Supplement: Supplementary file 7 — Source Data [file 41467_2023_42276_MOESM7_ESM.zip › SourceData/YH_SourceData_Fig5.xlsx]

## Sheet: Sheet1
Fig. 5b
	#1	#2	#3	#4	#5	#6	#7	#8	#9	#10	#11	#12	#13	#14	#15	#16	#17
WT-Veh	25.5475	33.217	4.16222	20.3557	-0.07369	68.3403	43.9569	40.6936	54.1284	61.3707	22.7384	25.2505	50.934	20.9524	19.4969	22.2541	37.7528
WT-THC	62.9907	45.7979	51.989	46.7085	19.163	43.5337	22.2884	56.3107	37.931	36	35.5642	37.9603	53.0414	38.9899	54.3385
16p11dup-Veh	68.0042	78.635	66.7799	60.9756	49.5468	62.2283	10.8477	39.6735	-6.46221	60.8284	63.8913
16p11dup-THC	61.2137	74.2871	0.332226	62.1931	32.785	28.1106	54.1109	71.5832	41.3876	64.6154	17.4648
Fig. 5c
	#1	#2	#3	#4	#5	#6	#7	#8	#9	#10	#11	#12	#13	#14	#15	#16	#17
WT-Veh	17.2497	26.7786	47.6224	30.6358	6.40067	-0.2453	7.65697	15.2029	36.3158	44.4602	37.5201	41.7073	40.1515	2.31862	47.3941	39.9149	-6.60147
WT-THC	39.0461	18.1115	37.0179	18.2773	31.5556	26.0177	12.9078	7.42857	21.3536	21.6274	13.5198	33.438	24.2553	17.7672	3.62069
16p11dup-Veh	-15.9456	-6.28312	-2.76243	1.59817	9.32755	-17.9487	-20.8854	7.67656	-3.0303	4.23759	4.27426
16p11dup-THC	-20.0588	-36.646	-27.7539	-36.4221	-25.2417	-30.4622	4.87805	-8.05687	-8.30325	-36.8861	-46.2199
Fig. 5d
WT-Veh																			WT-THC																	16p11dup-Veh													16p11dup-THC
	#1	#2	#3	#4	#5	#6	#7	#8	#9	#10	#11	#12	#13	#14	#15	#16	#17			#1	#2	#3	#4	#5	#6	#7	#8	#9	#10	#11	#12	#13	#14	#15			#1	#2	#3	#4	#5	#6	#7	#8	#9	#10	#11
Trial 1	45.9	54.6	58.9	60.3	58.7	39.5	68.6	41.6	47.4	45.2	48.9	54.2	59.9	60	48.7	57.8	55.7		Trial 1	56	53.8	54.5	57.3	51.9	47.8	45.7	30.4	61.9	46	53	54.1	50.3	47.9	51.9		Trial 1	57	54.1	45.7	67.6	21.7	44.8	53.2	52.7	63.8	50.4	53.2		Trial 1
Trial 2	49.6	49.2	41.3	27.9	36.7	43.2	51	48.2	36.8	28	46.1	53	45	39.2	40.4	39.2	30.5		Trial 2	41.2	30.4	44.4	33	43	41.3	32.3	20.6	41.2	39.5	37.78	35.11	46.94	42.39	48.44		Trial 2	49.2	40.2	30.2	18.1	24.5	32.8	41.8	45.1	39.5	31.2	41		Trial 2
Trial 3	29.1	33.8	38.1	27.9	20	35.5	43.2	25.1	19.6	45	42.3	30.8	38.6	27.1	27.7	32.2	29.3		Trial 3	11.7	27.1	40.7	34.7	40	28.7	10	42.4	36.4	22.2	30.6	40.7	42	23.5	16.5		Trial 3	32	40.5	34.8	25.4	27	41.9	43	32.2	40.6	30.72	32		Trial 3
Trial 4	28.8	34.5	40.5	26.2	13.5	23	35.8	17.5	22.5	34.3	23.3	34.5	17.7	17.1	23.8	37	27.5		Trial 4	20.7	32.8	37.4	37.8	36.1	11.5	42.6	32.6	31.9	20.5	30.3	27.1	34.3	28.2	21.3		Trial 4	27.8	29	34.2	27.6	16.6	38.7	37.6	27.5	30.7	23.5	29		Trial 4
Trial 5	54	48.6	55.1	48.3	65.8	51.1	37.5	41.7	30.7	32.4	47.8	65.6	55	48.2	46.4	61.5	54		Trial 5	44.6	38.5	57.1	53.7	49.8	69.5	31.8	33.2	50	52.9	54.8	63.5	52.8	62.5	51.2		Trial 5	48.4	55.1	58	50.7	35.4	50.6	50.7	40	33	45.4	36.5		Trial 5
Fig. 5e
Novel object recognition test
	#1	#2	#3	#4	#5	#6	#7	#8	#9	#10	#11
WT-Veh	75.0745	62.2162	78.0148	80.2124	77.8344	50.1474	61.2881	66.4823
WT-THC	74.4433	77.6102	71.7905	74.5685	53.839	71.0111	41.6244	50.333
16p11dup-Veh	72.7848	79.9573	81.5217	81.4908	66.3379	60.385	74.0236	57.8017	45.5607	55.0185	61.4336
16p11dup-THC	69.5996	52.3924	69.4246	29.1552	81.6111	57.5009	62.6618
Novel place recognition test
	#1	#2	#3	#4	#5	#6	#7	#8	#9	#10	#11
WT-Veh	79.5786	84.5388	68.6186	52.3942	40.2985	62.6901	70.2003	65.1621
WT-THC	79.332	76.3136	71.083	54.6234	83.0328	59.851	69.108	90.3877
16p11dup-Veh	62.4342	76.256	84.0474	52.426	86.4004	86.3918	50.5696	66.8943	76.1863	73.8901	78.1894
16p11dup-THC	84.8954	50.309	76.8632	38.473	60.9181	70.5252	44.236
[truncated: 11 more columns]
