# Supplementary material for: Microglial cannabinoid receptor type 1 mediates social memory deficits in mice produced by adolescent THC exposure and 16p11.2 duplication
Source: Nat Commun. 2023 Oct 25;14:6559. doi: 10.1038/s41467-023-42276-5 (PMC10600150; doi:10.1038/s41467-023-42276-5)
Supplement: Supplementary file 7 — Source Data [file 41467_2023_42276_MOESM7_ESM.zip › SourceData/YH_SourceData_Fig6.xlsx]

## Sheet: Sheet1
Fig. 6c
Input resistance
	#1	#2	#3	#4	#5	#6	#7	#8	#9	#10	#11
WT-Veh	81.5672	94.0249	132.949	192.672	110.344	240.858	121.858	134.181	61.1296	165.3	78.2138
WT-THC	92.6537	81.5183	78.5776	73.466	91.9178	72.5687	100.065	99.387	93.988	78.5496	109.478
16p11dup-Veh	66.079	76.2	79.724	105.719	66.1189	69.6595	57.8748	73.8446	83.8	82.9848	68.3711
16p11dup-THC	71.9816	70.6567	82.4547	79.1978	68.3344	81.6417	70.9729	71.538	91.7896	91.973
Rheobase
	#1	#2	#3	#4	#5	#6	#7	#8	#9	#10	#11
WT-Veh	143	25	35	25	92	27	68	32	153	38	40
WT-THC	48	33	105	115	120	125	82	82	52	72	50
16p11dup-Veh	117	98	78	105	85	90	108	65	62	100	68
16p11dup-THC	170	213	127	147	217	112	180	113	178	90
Spike frequency
WT-Veh													WT-THC													16p11dup-Veh													16p11dup-THC
	#1	#2	#3	#4	#5	#6	#7	#8	#9	#10	#11			#1	#2	#3	#4	#5	#6	#7	#8	#9	#10	#11			#1	#2	#3	#4	#5	#6	#7	#8	#9	#10	#11			#1	#2	#3	#4	#5	#6	#7	#8	#9	#10
0	0	0	0	0	0	0	0	0	0	0	0		0	0	0	0	0	0	0	0	0	0	0	0		0	0	0	0	0	0	0	0	0	0	0	0		0	0	0	0	0	0	0	0	0	0	0
40	0	3	0	7.33333	0	9	0	0	0	1	0		40	0	0	0	0	0	0	0	0	0.666667	0	0		40	0	0	0	0	0	0	0	0.333333	0	0	0		40	0	0	0	0	0	0	0	0	0	0
80	0	8	2	16	0	18	4	4	0	11.3333	1.66667		80	0	5	0	0	0	0	3	1	7.33333	1.66667	0.666667		80	0	0	4	0	0	0	0	4.66667	1	0	1.66667		80	0	0	0	0	0	0	0	0	0	0
120	0	14	4.66667	23	2.33333	23	11	9	0	21.3333	6		120	1.33333	10.6667	0	0	0	0	9	6.33333	12.3333	5.66667	6.66667		120	0	5.66667	11	3.66667	3.66667	1	1.66667	7.66667	7	0.666667	7		120	0	0	3.33333	0.333333	0	0	0	1	0	5.66667
160	3	20.3333	6.33333	27.6667	7	25.6667	15	13.3333	2	27.3333	12.3333		160	5.33333	17.3333	6.66667	2	5.33333	3	14.3333	10.6667	17.6667	10.6667	13		160	0.333333	10	15.3333	8	9.33333	4.33333	5	11.6667	12.6667	5.33333	11		160	2.33333	0	11	2	0	6	0	4.66667	4.33333	9.33333
200	7.33333	25.3333	8.66667	32.6667	10	28.6667	20	17.3333	5.66667	31.3333	17.3333		200	8.66667	22.3333	13	3.66667	9.33333	7.33333	16.3333	14.3333	22.6667	13.3333	17.6667		200	3.66667	14	18.6667	10.6667	12.3333	7.66667	7.33333	15	17	7.33333	14.3333		200	7.33333	1.33333	16	5.33333	0.666667	9.33333	2.66667	9.33333	7.66667	12.6667
240	10	27.3333	9	34.3333	11	18.6667	22	19.3333	9	33.3333	20.3333		240	10.6667	26.3333	16	3	11	10	19.6667	17	25	17	21.3333		240	5.66667	14.6667	22.3333	13	16.6667	10.6667	10	16	19	10.3333	18		240	8.66667	5.66667	21.3333	8.66667	2.33333	12	6.33333	11.6667	10.6667	15
280	13.6667	26	10.3333	37	12.6667	12	24.6667	22	12	36.6667	25		280	12.6667	30.6667	20.3333	3.33333	12.6667	13.3333	21.6667	19.6667	27.6667	18.6667	25		280	7.66667	15.6667	24.3333	15.3333	19	12.6667	12	18.3333	22	13	20.3333		280	11.3333	8.66667	25.3333	10	4.33333	15	9.33333	19	13	17.3333
320	16.6667	24.3333	13.6667	40	15	9.33333	28	25.3333	14	37	28.6667		320	16	34.6667	25	4.33333	15.6667	17.6667	23.3333	21.6667	31	21.3333	28.3333		320	10	18.6667	26	17.3333	21.6667	15	14.3333	20.6667	25.6667	16	22.6667		320	14.6667	11	29	11.6667	5.66667	18	11.6667	23.3333	15.3333	19.6667
360	18.6667	21.6667	11.3333	38	15	9	29.3333	26.3333	16.6667	19	31.3333		360	18	36.3333	28	4.66667	16.3333	15.6667	25.6667	23.6667	32.3333	23.3333	31.3333		360	11.3333	15.6667	27.6667	20	24	17.3333	16	20.3333	27.3333	18	24.6667		360	15	13.3333	31.3333	13.3333	7	21	13.6667	26	17.6667	21.3333
400	23	20	16.3333	42	18.6667	4.66667	31.6667	32	19.6667	6	34.3333		400	23.6667	40.3333	32.6667	6	20	25.3333	29.3333	26.3333	36.6667	27.3333	34.3333		400	14.3333	22.6667	30	23.3333	28.6667	20.3333	19.3333	25.3333	31.3333	21	28		400	21.6667	17	36	15.6667	8.33333	23.3333	17	30	21	23.6667
Fig. 6d
Input resistance
	#1	#2	#3	#4	#5	#6	#7	#8	#9	#10	#11	#12	#13	#14	#15	#16	#17	#18	#19	#20	#21
WT-Veh	113.247	118.038	187.06	149.767	113.69	115.703	92.3317	77.6037	92.7453	84.2977	95.3824	206.08	148.614	160.077	128.666	177.927	160.34	78.0878	65.8336	134.876	180.617
WT-THC	150.886	114.18	210.638	142.234	174.623	79.2801	143.761	80.1805	154.582	230.653	190.042	61.1595	147.225
16p11dup-Veh	94.6334	150.041	121.942	261.824	181.065	110.631	201.215	141.4	132.632	164.429
16p11dup-THC	239.903	167.96	245.754	106.009	77.5332	154.046	102.486	90.7399	100.983	94.5923	101.306	113.624	272.37	146.621	153.256	206.546	211.669
Rheobase
	#1	#2	#3	#4	#5	#6	#7	#8	#9	#10	#11	#12	#13	#14	#15	#16	#17	#18	#19	#20	#21
WT-Veh	60	75	40	35	97	65	105	128	143	152	125	32	37	42	43	30	35	115	115	85	42
WT-THC	42	88	45	48	43	60	37	72	35	25	28	160	25
16p11dup-Veh	145	33	75	22	35	23	60	78	62	23
16p11dup-THC	48	42	35	67	52	50	90	163	82	113	48	87	18	58	57	23	30
Spike frequency
WT-Veh																							WT-THC															16p11dup-Veh
	#1	#2	#3	#4	#5	#6	#7	#8	#9	#10	#11	#12	#13	#14	#15	#16	#17	#18	#19	#20	#21			#1	#2	#3	#4	#5	#6	#7	#8	#9	#10	#11	#12	#13			#1	#2	#3	#4	#5	#6	#7	#8	#9	#10
0	0	0	0	0	0	0	0	0	0	0	0	0	0	0	0	0	0	0	0	0	0		0	0	0	0	0	0	0	0	0	0	0	0	0	0		0	0	0	0	0	0	0	0	0	0	0
40	0	0	0.666667	1.33333	0	0	0	0	0	0	0	1.33333	2	0	0	3.66667	2	0	0	0	1.66667		40	1.33333	0	0	0	0	0.333333	2	0	4	3.33333	3.33333	0	2.33333		40	0	2	0	5	4	7	4.33333	0	0	6.66667
80	3	0	5.33333	6.66667	0.333333	2	1.66667	0	0	0	0	6.33333	8.33333	7	4.33333	10.6667	8	0	0	2.66667	9		80	6.33333	0	3	4.66667	5.33333	4.66667	6	6.66667	11	9.33333	9.66667	0	9.33333		80	0	7.33333	1	11.3333	9.33333	15.3333	13.6667	3.33333	4	15
120	7.66667	6.66667	9.66667	12.3333	6	10	6.66667	0	0	0.333333	0	10	13.3333	12.3333	9	15.6667	14	1	1	10.3333	13.6667		120	10	3.66667	9	8	11	9	8.66667	13.6667	16	13.6667	14.3333	1	16		120	0	11	2	16.3333	14	21.6667	20	12.3333	8	23
160	11.3333	11	13.6667	17	10	16.3333	10.3333	3	1	1.66667	2.66667	13.6667	17.6667	16.6667	13	20.3333	18	2	4	15.6667	17.3333		160	13	8.33333	14	11.3333	16	13	11	19.6667	20	18.3333	18.3333	5	20.6667		160	0.333333	14.6667	3.66667	20	17.6667	27	24	19.3333	11.3333	29
200	14.6667	14	17	21	14	22	13.3333	5.33333	4.66667	4	5.66667	16.6667	21	20.3333	16.6667	24	22	5	7	21.3333	20.3333		200	16	11.3333	19	14.6667	20.3333	15.6667	13.3333	24.6667	23	21.3333	21.6667	7	24.3333		200	3	17.6667	8.66667	22.3333	20	31	25.6667	25.3333	15	33
240	18	17.3333	20	24.3333	13.6667	23.3333	15.3333	5.66667	3	3.66667	5.33333	19.3333	23.3333	22.3333	19	27	25	8.33333	10	26	22.3333		240	18	13	21.6667	16	23	18	14	28.6667	25	23.6667	26.3333	10.6667	27.3333		240	3	15.3333	11	24	22	34.6667	16.3333	30	17.3333	36.3333
280	21.3333	20.6667	22.3333	27.3333	12.6667	25.6667	17.3333	7.33333	4.33333	5	6	21.6667	26	25	20.6667	29.6667	28	10.3333	13	32.6667	25		280	20	15.3333	25.6667	17	25.6667	20	11.6667	32.6667	27	25.6667	29.6667	12	30		280	4.66667	14	13.6667	25	22.3333	37.6667	11.3333	34.6667	20	38
320	24	24	25	30.6667	16.3333	29.6667	19.6667	9.33333	8.33333	7.66667	7	23.6667	27.6667	27	22	32	31	12.6667	15	42.3333	27		320	22.3333	18	29	20	29.5	22.3333	12	36.3333	29	27.6667	32.6667	14	32		320	7.33333	16.3333	16	26	19.3333	40.3333	7.66667	40	23	40.6667
360	27	27	27	33.3333	14.3333	30	20.6667	8.66667	7.66667	7.66667	5.66667	25	29	27.6667	23.3333	33.6667	34	15	18	50.3333	28		360	22.6667	19.6667	31.3333	19	32	22	7.33333	39	30	29	35.3333	15.6667	33.3333		360	7.33333	13.3333	15	26.3333	17.6667	42	4.33333	44.6667	24.6667	29.6667
400	30	30.3333	29.3333	35	15	34	23.6667	10.3333	9	9.33333	9.66667	27	30.3333	29	26	34.6667	35	17.6667	20.6667	56	30.3333		400	24.3333	23.6667	34.6667	24.6667	32.6667	27	9	45.3333	31	30.3333	37	18.6667	35.6667		400	9.66667	7	13.6667	27	13	43.3333	3.33333	51	27.6667	29.6667
[truncated: 18 more columns]
