# Supplementary material for: Microglial cannabinoid receptor type 1 mediates social memory deficits in mice produced by adolescent THC exposure and 16p11.2 duplication
Source: Nat Commun. 2023 Oct 25;14:6559. doi: 10.1038/s41467-023-42276-5 (PMC10600150; doi:10.1038/s41467-023-42276-5)
Supplement: Supplementary file 7 — Source Data [file 41467_2023_42276_MOESM7_ESM.zip › SourceData/YH_SourceData_Fig7.xlsx]

## Sheet: Sheet1
Fig. 7c
Ratio of Iba1+P2ry12- cells
	#1	#2	#3	#4	#5	#6
WT-Cx3cr1-Cnr1+/+	7.57143	6.33333	6.45161	5.84615	8	4.7037
WT-Cx3cr1-Cnr1flox/flox	1.7027	1.55556	1.63158	2	1	1.77778
16p11dup-Cx3cr1-Cnr1+/+	25	30	28.5714	38.4615	43.75	70.5882
16p11dup-Cx3cr1-Cnr1flox/flox	3.84615	8.33333	6.25	16.6667	5.40541	3.0303
Iba1+P2ry12+ cells
	#1	#2	#3	#4	#5	#6
WT-Cx3cr1-Cnr1+/+	100.599	107.784	111.377	93.4132	89.8204	97.006
WT-Cx3cr1-Cnr1flox/flox	132.934	129.341	136.527	89.8204	140.12	129.341
16p11dup-Cx3cr1-Cnr1+/+	57.485	71.8563	25.1497	46.7066	57.485	61.0778
16p11dup-Cx3cr1-Cnr1flox/flox	103.413	146.228	134.97	127.784	132.934	118.563
Iba1+P2ry12- cells
	#1	#2	#3	#4	#5	#6
WT-Cx3cr1-Cnr1+/+	101.818	109.091	109.091	94.5455	87.2727	98.1818
WT-Cx3cr1-Cnr1flox/flox	134.545	147.273	134.545	97.2727	134.545	127.273
16p11dup-Cx3cr1-Cnr1+/+	58.1818	72.7273	18.1818	29.0909	32.7273	10.9091
16p11dup-Cx3cr1-Cnr1flox/flox	134.545	123.636	112.727	149.091	130.909	120
Fig. 7d
Cellular process area
	#1	#2	#3	#4	#5
WT-Cx3cr1-Cnr1+/+	1342.67	1582.33	1846	1755.67	1392
WT-Cx3cr1-Cnr1flox/flox	3514.67	3178.33	3433.33	3067.33	2779.33
16p11dup-Cx3cr1-Cnr1+/+	949	1053.5	1016.83	911.833	966
16p11dup-Cx3cr1-Cnr1flox/flox	3568.67	3416.67	3066.67	3503.33	3431.33
Cell body size/ Total cell size
	#1	#2	#3	#4	#5
WT-Cx3cr1-Cnr1+/+	16.4198	17.8838	22.0937	20.7255	19.662
WT-Cx3cr1-Cnr1flox/flox	9.22122	10.4529	8.20567	8.384	13.0018
16p11dup-Cx3cr1-Cnr1+/+	30.5186	22.8602	34.6922	39.297	18.4285
16p11dup-Cx3cr1-Cnr1flox/flox	8.65792	13.0992	10.9793	9.18817	10.1647
Fig. 7f
Casp3-p17
	#1	#2	#3	#4	#5	#6
WT-Cx3cr1-Cnr1+/+	2.486	8.243	2.637	4.486	7.243	8.637
WT-Cx3cr1-Cnr1flox/flox	0.73	0.342	0.571	0.63	0.242	0.771
16p11dup-Cx3cr1-Cnr1+/+	16.945	12.307	13.389	17.245	10.307	11.389
16p11dup-Cx3cr1-Cnr1flox/flox	1.356	0.372	1.032	0.356	1.372	0.832
TUNEL
	#1	#2	#3	#4	#5	#6
WT-Cx3cr1-Cnr1+/+	10.44	8.345	7.043	8.44	10.345	9.043
WT-Cx3cr1-Cnr1flox/flox	0.581	1.084	0.699	1.81	1.284	0.499
16p11dup-Cx3cr1-Cnr1+/+	19.136	17.85	16.795	19.676	18.85	19.795
16p11dup-Cx3cr1-Cnr1flox/flox	0.607	2.059	1.467	0.707	2.359	1.667
