# Supplementary material for: Microglial cannabinoid receptor type 1 mediates social memory deficits in mice produced by adolescent THC exposure and 16p11.2 duplication
Source: Nat Commun. 2023 Oct 25;14:6559. doi: 10.1038/s41467-023-42276-5 (PMC10600150; doi:10.1038/s41467-023-42276-5)
Supplement: Supplementary file 7 — Source Data [file 41467_2023_42276_MOESM7_ESM.zip › SourceData/YH_SourceData_Fig8.xlsx]

## Sheet: Sheet1
Fig. 8b
Input resistance
	#1	#2	#3	#4	#5	#6	#7	#8	#9
WT-Cx3cr1-Cnr1+/+	77.6114	75.0539	77.9415	75.3603	89.7721	81.3521	98.4523	86.3901	88.8192
WT-Cx3cr1-Cnr1flox/flox	103.691	124.599	102.956	96.2217	114.444
16p11dup-Cx3cr1-Cnr1+/+	61.3544	69.5192	65.558	65.5635	63.8065	70.1269
16p11dup-Cx3cr1-Cnr1flox/flox	101.811	121.775	120.043	102.821	104.987	99.1089	95.5538	96.2071
Rheobase
	#1	#2	#3	#4	#5	#6	#7	#8	#9
WT-Cx3cr1-Cnr1+/+	82	80	90	120	87	123	40	80	60
WT-Cx3cr1-Cnr1flox/flox	41	57	75	80	40
16p11dup-Cx3cr1-Cnr1+/+	142	140	189	80	140	160
16p11dup-Cx3cr1-Cnr1flox/flox	80	41	25	40	40	75	35	55
Spike frequency
WT-Cx3cr1-Cnr1+/+											WT-Cx3cr1-Cnr1flox/flox							16p11dup-Cx3cr1-Cnr1+/+								16p11dup-Cx3cr1-Cnr1flox/flox
	#1	#2	#3	#4	#5	#6	#7	#8	#9			#1	#2	#3	#4	#5			#1	#2	#3	#4	#5	#6			#1	#2	#3	#4	#5	#6	#7	#8
0	0	0	0	0	0	0	0	0	0		0	0	0	0	0	0		0	0	0	0	0	0	0		0	0	0	0	0	0	0	0	0
40	4	0	6	0	0	0	1	0	0		40	0	0	0	0	1		40	1	1	0	0	6	0		40	0	0	6	1	1	0	7	0
80	8	5	8	0	5	0	4	2	5		80	7	3	2	2	5		80	4	5	3	1	9	1		80	1	12	11	7	7	2	12	0
120	10	8	6	3	10	3	6	7	10		120	10	7	6	6	8		120	3	5	6	3	6	4		120	6	17	15	11	11	7	14	3
160	10	8	4	5	14	5	8	9	12		160	13	8	8	8	11		160	3	4	10	5	6	5		160	9	19	17	13	15	10	4	8
200	4	9	3	7	19	9	9	11	11		200	14	6	9	11	14		200	2	5	6	6	5	8		200	11	17	20	16	16	13	3	11
240	3	9	2	8	21	11	10	10	10		240	14	6	10	12	14		240	5	4	6	7	4	9		240	14	13	23	17	18	15	4	12
280	3	10	2	10	24	10	12	12	6		280	15	8	8	13	15		280	7	4	5	9	4	11		280	13	9	25	18	20	17	3	9
320	2	6	2	11	24	14	15	8	6		320	16	5	8	15	18		320	2	3	4	10	4	12		320	13	7	15	19	21	17	3	7
360	2	3	2	11	32	15	11	7	5		360	25	3	7	15	18		360	6	4	4	12	3	10		360	9	5	8	20	23	18	3	6
400	2	4	2	11	30	14	18	6	4		400	15	4	3	9	12		400	10	6	3	15	2	9		400	6	6	6	21	26	17	3	7
Fig. 8c
Input resistance
	#1	#2	#3	#4	#5	#6
WT-Cx3cr1-Cnr1+/+	104.125	85.2163	97.799	102.166
WT-Cx3cr1-Cnr1flox/flox	110.633	105.956	98.947	122.428
16p11dup-Cx3cr1-Cnr1+/+	115.898	108.315	93.9187	91.9795	116.154	107.49
16p11dup-Cx3cr1-Cnr1flox/flox	53.9704	107.27	99.7324	154.543	108.379
Rheobase
	#1	#2	#3	#4	#5	#6
WT-Cx3cr1-Cnr1+/+	48	120	80	35
WT-Cx3cr1-Cnr1flox/flox	120	25	120	80
16p11dup-Cx3cr1-Cnr1+/+	23	50	160	173	40	57
16p11dup-Cx3cr1-Cnr1flox/flox	42	160	84	80	41
Spike frequency
WT-Cx3cr1-Cnr1+/+						WT-Cx3cr1-Cnr1flox/flox						16p11dup-Cx3cr1-Cnr1+/+								16p11dup-Cx3cr1-Cnr1flox/flox
	#1	#2	#3	#4			#1	#2	#3	#4			#1	#2	#3	#4	#5	#6			#1	#2	#3	#4	#5
0	0	0	0	0		0	0	0	0	0		0	0	0	0	0	0	0		0	0	0	0	0	0
40	0	0	0	0		40	0	0	0	0		40	3	0	0	0	1	0		40	0	0	0	0	0
80	7	0	1	3		80	0	8	0	1		80	10	4	0	0	8	3		80	4	0	0	1	6
120	13	1	1	9		120	1	12	1	5		120	14	13	0	0	10	6		120	8	0	2	3	10
160	17	5	1	11		160	6	11	4	6		160	13	18	5	0	5	10		160	12	1	5	5	12
200	20	9	1	13		200	11	9	8	8		200	9	19	10	3	5	9		200	15	3	7	5	14
240	23	14	1	9		240	14	5	29	9		240	5	14	14	8	2	16		240	17	3	10	5	8
280	22	17	1	9		280	17	3	21	2		280	5	12	19	11	2	19		280	19	4	12	4	9
320	29	14	1	3		320	19	3	26	3		320	3	5	23	23	4	14		320	19	15	15	5	5
360	26	10	1	6		360	12	3	15	2		360	3	8	26	21	4	15		360	20	15	17	4	3
400	25	10	1	7		400	19	3	26	3		400	3	7	28	28	3	15		400	27	16	21	4	3
Fig. 8d
Sociability
	#1	#2	#3	#4	#5	#6
WT-Cx3cr1-Cnr1+/+	64.9675	65.8956	69.1557	55.9194	35.2996	43.9569
WT-Cx3cr1-Cnr1flox/flox	65.2909	62.442	60.1636	37.5629	22.2884
16p11dup-Cx3cr1-Cnr1+/+	45.3693	37.1936	45.0103	28.3077	45.6496	28.1106
16p11dup-Cx3cr1-Cnr1flox/flox	79.3412	56.817	45.9959	39.1414	41.7603	10.8477
Social novelty
	#1	#2	#3	#4	#5	#6
WT-Cx3cr1-Cnr1+/+	49.1016	31.0822	56.0557	39.096	35.8434	36.3158
WT-Cx3cr1-Cnr1flox/flox	32.2129	44.1981	41.1509	47.7756	21.3536
16p11dup-Cx3cr1-Cnr1+/+	-47.2479	-23.4084	-27.1354	-25.7143	-36.0146	-8.30325
16p11dup-Cx3cr1-Cnr1flox/flox	2.31738	19.8898	17.885	8.55888	13.0418	7.67656
Social memory
WT-Cx3cr1-Cnr1+/+								WT-Cx3cr1-Cnr1flox/flox							16p11dup-Cx3cr1-Cnr1+/+								16p11dup-Cx3cr1-Cnr1flox/flox
	#1	#2	#3	#4	#5	#6			#1	#2	#3	#4	#5			#1	#2	#3	#4	#5	#6			#1	#2	#3	#4	#5	#6
Trial 1	58.2	50.2	40.1	37	53.4	54.6		Trial 1	67.2	46.9	39	39.4	54.5		Trial 1	53.1	46.5	41.4	55.5	49.1	57.6		Trial 1	41.5	54.3	55.4	52.6	51.4	55.7
Trial 2	47.2	40.1	38.7	24.6	39.2	43.2		Trial 2	49	40.9	35.4	27.9	43		Trial 2	55.8	49.3	37.3	38.2	46	52.6		Trial 2	33.2	43.8	45.3	41.1	26	41.8
Trial 3	29.5	31.4	37.1	10.1	30.9	35.5		Trial 3	34.1	28.9	18.6	17.6	27.9		Trial 3	53.4	41.1	33.9	36.9	53.3	46.2		Trial 3	27	29.3	25.8	30.3	25.9	34.8
Trial 4	32.1	23.3	26.1	9.5	28.5	26.2		Trial 4	31.1	29.2	17.6	15.9	32.8		Trial 4	57.2	39.8	48	36.8	48.1	46.1		Trial 4	27	34.4	13.8	28.8	25.4	27.6
Trial 5	55.3	33.7	40.6	34.2	47.6	54.1		Trial 5	43.7	33.1	45.2	51.5	43.7		Trial 5	41.9	32	32.6	41.8	40.8	29.7		Trial 5	52.4	35.6	48.5	50.4	51.1	58
