# Supplementary material for: Microglial cannabinoid receptor type 1 mediates social memory deficits in mice produced by adolescent THC exposure and 16p11.2 duplication
Source: Nat Commun. 2023 Oct 25;14:6559. doi: 10.1038/s41467-023-42276-5 (PMC10600150; doi:10.1038/s41467-023-42276-5)
Supplement: Supplementary file 7 — Source Data [file 41467_2023_42276_MOESM7_ESM.zip › SourceData/YH_SourceData_SF_Fig2.xlsx]

## Sheet: Sheet1
Supplementary Fig. 2
mPFC												vHPC												dHPC												NAc												Amy
	#1	#2	#3	#4	#5	#6	#7	#8	#9	#10			#1	#2	#3	#4	#5	#6	#7	#8	#9	#10			#1	#2	#3	#4	#5	#6	#7	#8	#9	#10			#1	#2	#3	#4	#5	#6	#7	#8	#9	#10			#1
WT-Veh	1.01971	1.08742	1.23048	1.4778	0.703533	0.698669	0.819523	0.775868	1.67558	0.947036		WT-Veh	1.23728	0.878265	0.817844	0.999785	1.042	1.14836	1.06416	1.1401	0.926093	1.03573		WT-Veh	0.751378	0.91286	1.04675	1.16303	1.05095	1.19041	0.992297	1.23069	0.952563	0.822894		WT-Veh	1.10862	1.05567	0.821143	0.962892	0.986649	0.991361	1.08868	1.14278	0.930904	0.95396		WT-Veh	0.566503
WT-THC	0.660949	0.713332	0.737057	0.715317	0.700392	0.662233	0.778416	0.754772	0.77568			WT-THC	0.987905	0.976941	1.35202	1.02652	1.26524	1.4422	1.13014	1.21063	0.898178			WT-THC	0.856229	0.743295	0.743211	0.959417	0.97492	1.13748	1.0269	1.10202	0.682918			WT-THC	1.17822	1.2421	0.920586	0.941927	1.02581	1.01577	1.25215	0.969694	1.05316			WT-THC	1.29732
16p11dup-Veh	0.605398	0.693118	0.682574	0.68521	0.617034	0.601607	0.619624	0.608958				16p11dup-Veh	1.37961	1.34388	0.897424	0.949696	0.862527	0.889773	1.21449	1.02306				16p11dup-Veh	1.26557	1.02192	0.909825	1.19259	0.752998	1.01627	0.82133	1.01062				16p11dup-Veh	0.942441	0.65617	1.06907	0.95725	1.02426	1.73719	1.07868	0.960701				16p11dup-Veh	1.53039
16p11dup-THC	0.382372	0.477683	0.396973	0.344156	0.408331	0.353572	0.326253	0.414008				16p11dup-THC	0.977178	0.956415	0.825515	0.850655	0.967561	1.03842	1.05097	0.756732				16p11dup-THC	0.970911	0.978845	0.762098	0.733558	0.879361	1.08506	0.884489	0.897215				16p11dup-THC	1.77497	1.27784	0.98898	0.88048	0.970681	1.04012	0.89059	0.771062				16p11dup-THC	1.01009
[truncated: 9 more columns]
