# Supplementary material for: Microglial cannabinoid receptor type 1 mediates social memory deficits in mice produced by adolescent THC exposure and 16p11.2 duplication
Source: Nat Commun. 2023 Oct 25;14:6559. doi: 10.1038/s41467-023-42276-5 (PMC10600150; doi:10.1038/s41467-023-42276-5)
Supplement: Supplementary file 7 — Source Data [file 41467_2023_42276_MOESM7_ESM.zip › SourceData/YH_SourceData_SF_Fig3.xlsx]

## Sheet: Sheet1
Supplementary Fig. 3b
	#1	#2	#3	#4	#5	#6	#7	#8
WT-Veh	1.33653	1.38505	0.984762	0.930985	0.909555	0.97344	0.69748	0.782189
WT-THC	0.890349	0.838796	0.93988	0.995679	0.875186	1.3244	0.721539	0.691011
16p11dup-Veh	0.918653	0.983953	0.802608	0.871547	0.761163	0.802001
16p11dup-THC	1.26315	1.22777	0.646938	0.661899	0.797352	0.78603
Supplementary Fig. 3c
Iba1+ cells
	#1	#2	#3	#4	#5	#6
WT-Veh	88.3721	111.628	102.222	97.7778	80	111.111
WT-THC	102.326	93.0233	106.667	97.7778	88.8889	84.4444
16p11dup-Veh	97.6744	93.0233	93.3333	106.667	115.556	80
16p11dup-THC	93.0233	97.6744	93.3333	84.4444	106.667	111.111
Cellular process area
	#1	#2	#3	#4	#5	#6	#7	#8	#9
WT-Veh	3952	4799	2460	3871	4310	4210	4290	4731	3741
WT-THC	3910	3615	4194	4203	4081	3576	4302	4428	4091
16p11dup-Veh	2743	3262	2030	3332	4506	2983	3622	4709	4527
16p11dup-THC	2889	2504	2089	3620	4076	3960	3777	4209	4481
Cell body size/ Total cell size
	#1	#2	#3	#4	#5	#6	#7	#8	#9
WT-Veh	0.193015	0.176687	0.171518	0.133015	0.186687	0.151518	0.113015	0.176687	0.161518
WT-THC	0.223757	0.14839	0.135919	0.123757	0.24839	0.105919	0.123757	0.18839	0.0959188
16p11dup-Veh	0.0933176	0.172655	0.153612	0.113318	0.112655	0.183612	0.153318	0.162655	0.103612
16p11dup-THC	0.141719	0.211145	0.140138	0.111719	0.0911452	0.180138	0.101719	0.221145	0.100138
Supplementary Fig. 3d
mPFC								vHPC								dHPC								NAc								Amy
	#1	#2	#3	#4	#5	#6			#1	#2	#3	#4	#5	#6			#1	#2	#3	#4	#5	#6			#1	#2	#3	#4	#5	#6			#1	#2	#3	#4	#5	#6
WT-Veh	96.2751	92.8367	94.5559	115.186	104.871	96.2751		WT-Veh	101.852	111.111	85.1852	107.407	90.7407	103.704		WT-Veh	103.207	104.956	97.9592	92.7114	92.7114	108.455		WT-Veh	124.779	61.062	76.9912	138.053	92.9203	106.195		WT-Veh	93.8775	79.5918	97.9592	118.367	106.122	104.082
WT-THC	101.433	106.59	103.152	104.871	120.344	110.029		WT-THC	108.889	96.2963	105.556	85.1852	96.2963	88.8889		WT-THC	95.7143	103.469	86.9679	88.7172	90.4665	100.962		WT-THC	90.2655	69.0265	79.646	148.673	84.9558	95.5752		WT-THC	93.8776	95.9184	102.041	83.6735	97.9592	102.041
16p11dup-Veh	105.817	103.152	96.2751	114.097	108.309	103.152		16p11dup-Veh	99.6296	112.963	112.963	91.4815	112.963	118.519		16p11dup-Veh	121.195	107.201	84.4606	136.939	102.449	88.4548		16p11dup-Veh	102.124	110.708	117.257	116.814	108.053	113.982		16p11dup-Veh	129.184	83.2653	96.3265	106.939	119.388	112.857
16p11dup-THC	118.94	108.625	106.59	118.94	113.782	101.748		16p11dup-THC	114.815	92.963	105.185	118.148	121.111	116.296		16p11dup-THC	143.178	105.19	114.927	92.6822	103.44	116.676		16p11dup-THC	95.5752	106.195	124.779	111.504	114.159	140.708		16p11dup-THC	118.367	102.449	90.6122	112.653	88.5714	116.939
Supplementary Fig. 3e
	#1	#2	#3	#4	#5	#6
WT-Veh	1.26028	1.25052	0.966835	1.06196	0.798173	0.774254
WT-THC	0.888715	1.23678	0.81392	0.855328	0.755993	0.731401
16p11dup-Veh	1.01034	0.948601	1.37839	1.39737	0.743317	0.730992
16p11dup-THC	0.633802	0.674346	0.822029	0.818932	1.54298	1.58827
Supplementary Fig. 3f
mPFC								vHPC								dHPC								NAc								Amy
	#1	#2	#3	#4	#5	#6			#1	#2	#3	#4	#5	#6			#1	#2	#3	#4	#5	#6			#1	#2	#3	#4	#5	#6			#1	#2	#3	#4	#5	#6
WT-Veh	96.2751	92.8367	94.5559	109.434	100.566	100		WT-Veh	101.852	111.111	95.1852	97.6191	95.2381	107.143		WT-Veh	103.207	104.956	97.9592	96.5035	98.6014	104.895		WT-Veh	108.053	92.9203	106.195	107.843	105.882	86.2745		WT-Veh	93.8775	109.592	97.9592	94.2308	96.1539	109.615
WT-THC	101.433	106.59	103.152	88.6792	81.1321	98.1132		WT-THC	88.8889	96.2963	105.556	83.3333	90.4762	90.4762		WT-THC	95.7143	93.4694	106.968	83.9161	97.1329	107.622		WT-THC	118.673	84.9558	95.5752	88.2353	86.2745	92.549		WT-THC	93.8776	95.9184	102.041	98.0769	84.6154	101.154
16p11dup-Veh	105.817	103.152	96.2751	94.3396	90.566	86.7925		16p11dup-Veh	109.63	102.963	112.963	104.762	97.6191	109.524		16p11dup-Veh	121.195	107.201	84.4606	100.699	90.2098	75.5245		16p11dup-Veh	116.814	108.053	113.982	78.4314	107.843	101.961		16p11dup-Veh	99.1837	113.265	116.327	101.923	109.615	103.846
16p11dup-THC	108.94	98.6246	106.59	101.321	116.415	105.094		16p11dup-THC	104.815	92.963	105.185	126.191	100	109.524		16p11dup-THC	113.178	105.19	114.927	100.699	83.9161	83.9161		16p11dup-THC	111.504	114.159	90.708	92.1569	105.882	96.0784		16p11dup-THC	98.3673	102.449	110.612	100	105.769	105.769
