# Supplementary material for: Microglial cannabinoid receptor type 1 mediates social memory deficits in mice produced by adolescent THC exposure and 16p11.2 duplication
Source: Nat Commun. 2023 Oct 25;14:6559. doi: 10.1038/s41467-023-42276-5 (PMC10600150; doi:10.1038/s41467-023-42276-5)
Supplement: Supplementary file 7 — Source Data [file 41467_2023_42276_MOESM7_ESM.zip › SourceData/YH_SourceData_SF_Fig4.xlsx]

## Sheet: Sheet1
Supplementary Fig. 4a
	#1	#2	#3	#4	#5	#6	#7	#8	#9	#10	#11	#12
WT-Veh	0.03	0.0394	0.08	0.116	0.183	0.0473	0.049	0.045	0.092	0.025	0.083	0.18
WT-THC	10.745	9.068	7.777	6.858	9.136	5.928	13.831	9.987	8.686	5.773	4.325	10.496
22q11del-Veh	0.231	0.492	2.053	2.613	3.93	4.221	0.414	0.18	0.385	0.352	0.522	0.734
22q11del-THC	10.888	7.809	9.244	5.027	6.454	5.408	9.809	13.657	6.426	11.558	5.48	8.291
Supplementary Fig. 4b
	#1	#2	#3	#4	#5	#6	#7	#8	#9	#10	#11	#12
WT-Veh	0.914	1.749	1.737	0.271	0.709	0.754	0.45	0.11	0.43	0.3	0.096	0.666
WT-THC	0.2418	0.1673	0.2662	0.103	0.757	0.113	0.373	0.17	0.153	0.0173	0.125	0.025
22q11del-Veh	0.752	0.772	2.318	2.299	3.208	3.289	0.638	0.495	0.439	0.233	0.352	0.814
22q11del-THC	3.593	1.633	3.183	3.423	4.379	2.257	0.002	0.016	0.1	0.06	0.243	0.393
Supplementary Fig. 4c
	#1	#2	#3	#4	#5	#6	#7	#8	#9	#10	#11	#12
WT-Veh	13800	18000	17293	13800	20000	15600	17800	21000	15100	14800	18000	16600
WT-THC	7338	6251	8021	7100	8780	6200	7700	6780	9200	9100	7780	8200
22q11del-Veh	14300	10480	17200	13500	11500	12900	14500	9500	14900	11100	13500	12100
22q11del-THC	3955	1443	2615	3749	1750	2503	3249	2750	1903	1749	3650	2503
Supplementary Fig. 4d
	#1	#2	#3	#4	#5	#6	#7	#8	#9	#10	#11	#12
WT-Veh	1.36364	1.90909	1.63636	1.86364	1.20909	1.43636	1.66364	2.00909	1.73636	1.79452	1.72	1.43396
WT-THC	0.444444	0.333333	0.444444	0.644444	0.433333	0.694444	0.544444	0.833333	0.744444	0.73913	0.631579	0.315789
22q11del-Veh	1.77778	1.22222	1.57143	1.80778	1.02222	1.67143	1.47778	1.3	1.97143	0.932432	1.23469	1.72277
22q11del-THC	0.5	0.227273	0.775	0.47	0.257273	0.705	0.3	0.527273	0.675	0.722772	0.745763	0.898305
