# Supplementary material for: Microglial cannabinoid receptor type 1 mediates social memory deficits in mice produced by adolescent THC exposure and 16p11.2 duplication
Source: Nat Commun. 2023 Oct 25;14:6559. doi: 10.1038/s41467-023-42276-5 (PMC10600150; doi:10.1038/s41467-023-42276-5)
Supplement: Supplementary file 7 — Source Data [file 41467_2023_42276_MOESM7_ESM.zip › SourceData/YH_SourceData_SF_Fig5.xlsx]

## Sheet: Sheet1
Supplementary Fig. 5c
Cx3Cr1
	#1	#2	#3	#4	#5	#6
WT-Veh	101.13	4122.25	1030.42	7.64	1925.4	31.26
WT-THC	897.67	1194.4	2684.63	36.7
16p11dup-Veh	1046.44	738.07	270.87	1054.51
16p11dup-THC	1153.89	1779.71	2013.74	1623.93
P2ry12
	#1	#2	#3	#4	#5	#6
WT-Veh	4756.71	8822.87	2471.93	2644.14	2382.77	1450.05
WT-THC	2076.85	1867.88	5341.45	2264.98
16p11dup-Veh	2634.07	1625.21	6082.74	1565.14
16p11dup-THC	1698.73	2984.51	5021.27	2200.83
Hexb
	#1	#2	#3	#4	#5	#6
WT-Veh	10844	19022.3	5721.65	6880.59	8622.22	2960.22
WT-THC	5885.89	5808.06	10766.5	4514.69
16p11dup-Veh	6281.07	3060.31	15030.7	3987.32
16p11dup-THC	5326.39	9298.36	9224.86	7136.18
Iba1 (Aif1)
	#1	#2	#3	#4	#5	#6
WT-Veh	989.55	2251.3	220.5	800.38	701.96	300.62
WT-THC	728.61	624.17	2108.31	447.32
16p11dup-Veh	430.5	247.3	484.78	632.51
16p11dup-THC	561.94	261.21	746.02	364.58
Cd11b (Itgam)
	#1	#2	#3	#4	#5	#6
WT-Veh	1702.11	726.97	735.57	496.73	496.06	374.31
WT-THC	774.06	347.44	1901.01	353.67
16p11dup-Veh	610.42	336.3	1209.24	667.66
16p11dup-THC	948.81	980.16	1166.19	746.98
Tmem119
	#1	#2	#3	#4	#5	#6
WT-Veh	3275.46	7226.7	1253.38	1010.39	1227.4	771.2
WT-THC	1248.28	1058.27	3319.41	781.81
16p11dup-Veh	728.66	652.87	2973.93	912.77
16p11dup-THC	1336.55	1798.77	2695.81	2032.98
