# Supplementary material for: Microglial cannabinoid receptor type 1 mediates social memory deficits in mice produced by adolescent THC exposure and 16p11.2 duplication
Source: Nat Commun. 2023 Oct 25;14:6559. doi: 10.1038/s41467-023-42276-5 (PMC10600150; doi:10.1038/s41467-023-42276-5)
Supplement: Supplementary file 7 — Source Data [file 41467_2023_42276_MOESM7_ESM.zip › SourceData/YH_SourceData_SF_Fig7.xlsx]

## Sheet: Sheet1
Supplementary Fig. 7a
Male																			Female
Male-Inanimate																			Female-Inanimate
	#1	#2	#3	#4	#5	#6	#7	#8	#9	#10	#11	#12	#13	#14	#15	#16	#17			#1	#2	#3	#4	#5	#6	#7	#8	#9	#10	#11	#12	#13	#14	#15
WT-Veh	45.9	57.4	89.8	80.6	67.9	22.7	36.4	41.9	17.5	18.6	47.4	62.5	19.7	58.1	76	81.4	55.4		WT-Veh	57.9	56.7	94.1	52.3	66.6	118.2	35.5	17.8	89.9	50.3
WT-THC	29.7	28.7	35	25.5	36.7	15.5	32.6	22.5	51.7	28.8	33.6	41.4	21.9	38.6	60.4				WT-THC	22.9	34.8	22	77.2	17	105	60.1	48.5	44.8	20.2
16p11dup-Veh	30.3	21.6	39.1	17.6	16.7	13.9	75.2	42.5	48.6	33.1	20.6								16p11dup-Veh	41.7	26.5	58.4	45.8	107.2	65.2	63.8	17.7	102.3	38.7	35.8	63.3	130.2	24	27.5
16p11dup-THC	29.4	25.7	75	23.1	28.6	39	36	21	24.5	11.5	29.3								16p11dup-THC	33.1	44.8	44.3	72.2	56	86.4	32.7	43.1	19.4	18.4	29.9	25.5	34.3	24.4	27.6
Male-Stranger1																			Female-Stranger1
	#1	#2	#3	#4	#5	#6	#7	#8	#9	#10	#11	#12	#13	#14	#15	#16	#17			#1	#2	#3	#4	#5	#6	#7	#8	#9	#10	#11	#12	#13	#14	#15
WT-Veh	77.4	114.5	97.6	121.8	67.8	120.7	93.5	99.4	58.8	77.7	75.3	37.3	60.6	88.9	51.2	128	122.6		WT-Veh	132.8	67	135	106.9	168.4	125	45.4	21.7	48.4	49.2
WT-THC	130.8	77.2	110.8	70.2	54.1	39.4	51.3	80.5	33.7	64	71.4	87.1	48.7	125.8	137.6				WT-THC	28.4	29.5	25.3	44.7	41.9	114.2	60.3	71.1	112.9	89.1
16p11dup-Veh	159.1	180.6	196.3	72.6	49.5	59.7	93.5	98.4	42.7	135.9	93.5								16p11dup-Veh	58.5	54	37.3	130.4	135.2	130.4	81.3	38.2	82	54.9	70.4	62.2	51	52.4	40.7
16p11dup-THC	122.2	174.2	75.5	99.1	56.5	69.5	120.9	126.8	59.1	53.5	41.7								16p11dup-THC	14.8	97.1	76.1	109.6	169	226.6	68.7	54.5	85.4	122.1	31.3	100.8	133	40.7	81.4
Female
Discrimination index
	#1	#2	#3	#4	#5	#6	#7	#8	#9	#10	#11	#12	#13	#14	#15
WT-Veh	-15.2079	28.0303	32.4786	25.0608	24.5522	1.22105	20.0553	63.4492	-12.35	29.2683
WT-THC	20.0581	5.10638	25.4593	24.3659	7.2381	4.43491	29.5092	58.224	-2.17984	47.7848
16p11dup-Veh	56.1043	64.3836	-12.764	31.2559	60.3715	29.1277	-9.64221	20.8262	50.2288	15.5989	0.862895	13.1608	3.67016	3.61514	3.56012
16p11dup-THC	25.4582	43.6773	30.5699	6.14525	60.4706	81.4593	30.3175	22.966	21.6391	9.86133	-20.1814	6.35514	41.7266	4.30521	4.29127
Supplementary Fig. 7b
Male																			Female
Male-Stranger1																			Female-Stranger1
	#1	#2	#3	#4	#5	#6	#7	#8	#9	#10	#11	#12	#13	#14	#15	#16	#17			#1	#2	#3	#4	#5	#6	#7	#8	#9	#10	#11	#12	#13	#14	#15
WT-Veh	25.9	33.5	46.9	54.1	29.5	55.3	52.4	55.1	33.4	30.4	30.5	23.6	7.1	52.9	47	55.4	71.6		WT-Veh	57.9	56.7	94.1	52.3	66.6	118.2	35.5	17.8	89.9	50.3
WT-THC	43	45.2	95	38.5	18	15.2	18.5	40.9	26.1	7.5	25.9	23	36	110.1	104.6				WT-THC	22.9	34.8	22	77.2	17	105	60.1	48.5	44.8	20.2
16p11dup-Veh	85.7	60.7	40.5	26.5	19	10.5	53.3	88.2	32.7	58.9	51.5								16p11dup-Veh	41.7	26.5	58.4	45.8	107.2	65.2	63.8	17.7	102.3	38.7	35.8	63.3	130.2	24	27.5
16p11dup-THC	64.8	78.5	59.2	71.4	30.8	41.5	22	46.5	19.2	32.3	11								16p11dup-THC	33.1	44.8	44.3	72.2	56	86.4	32.7	43.1	19.4	18.4	29.9	25.5	34.3	24.4	27.6
Male-Stranger2																			Female-Stranger2
	#1	#2	#3	#4	#5	#6	#7	#8	#9	#10	#11	#12	#13	#14	#15	#16	#17			#1	#2	#3	#4	#5	#6	#7	#8	#9	#10	#11	#12	#13	#14	#15
WT-Veh	39.6	59.8	110.2	102.9	50	49	60.6	77.5	52.7	59.8	51.7	40.2	17.6	53.7	124.2	115.8	32.6		WT-Veh	132.8	67	135	106.9	168.4	125	45.4	21.7	48.4	49.2
WT-THC	57.3	69.8	144.8	44.9	45.1	18.7	26.1	27.3	26.6	12.9	23.7	25.2	48.1	91.8	81.1				WT-THC	28.4	29.5	25.3	44.7	41.9	114.2	60.3	71.1	112.9	89.1
16p11dup-Veh	70.1	49.5	56	59.3	26.5	17.9	57	65.4	48.6	55.3	22								16p11dup-Veh	58.5	54	37.3	130.4	135.2	130.4	81.3	38.2	82	54.9	70.4	62.2	51	52.4	40.7
16p11dup-THC	45.5	47	46.3	48.4	25	24.1	34.8	48.7	36.3	23.5	35.4								16p11dup-THC	14.8	97.1	76.1	109.6	169	226.6	68.7	54.5	85.4	122.1	31.3	100.8	133	40.7	81.4
Female
Discrimination index
	#1	#2	#3	#4	#5	#6	#7	#8	#9	#10	#11	#12	#13	#14	#15
WT-Veh	39.2764	8.3266	17.8525	34.2965	43.3192	2.79605	12.2373	9.87342	32.2493	-1.10553
WT-THC	10.7212	-8.24261	6.97674	19.3548	42.275	4.19708	0.166113	18.8963	43.1833	63.0375
16p11dup-Veh	16.7665	34.1615	-22.0481	48.0136	11.5512	33.3333	12.0607	36.6726	-11.0147	17.3077	32.58	-0.87649	1.80879	32.2493	-14.9
16p11dup-THC	36.8569	26.412	20.5721	50.2222	44.7923	35.503	11.6803	2.28758	32.3993	38.9958	25.0384	49.3578	32.3993	25.0384	32.3993
Supplementary Fig. 7c
Open field test
Male													Female
	#1	#2	#3	#4	#5	#6	#7	#8	#9	#10	#11			#1	#2	#3	#4	#5	#6	#7	#8
WT-Veh	4755	4451	4876	3251	3844	4280	3821	4349					WT-Veh	4406	4311	3857	4099	4527	4130	3409	3783
WT-THC	4605	4022	4650	4606	3032	3881	4738	3229					WT-THC	3103	2720	3331	4772	4850	4168	4687	4776
16p11dup-Veh	4330	3756	4241	2980	3958	2101	3297	3364	3872	3700	3673		16p11dup-Veh	4536	4969	4175	5750	5243	4501	5161
16p11dup-THC	4653	3243	4441	3783	2820	3802	3212						16p11dup-THC	5519	4422	3740	5827	3752	3227	3663	5152
Elevated plus maze test
Male													Female
	#1	#2	#3	#4	#5	#6	#7	#8	#9	#10	#11			#1	#2	#3	#4	#5	#6	#7	#8
WT-Veh	41	21	15	19	33	24	21	10					WT-Veh	12	15	23	11	8	27	20	32
WT-THC	7	24	22	30	38	20	31	3					WT-THC	12	10	29	15	13	24	10	24
16p11dup-Veh	10	12	21	22.2707	43.0281	45.8135	5.83576	42.0655	12.1659	41.0035	27.0055		16p11dup-Veh	7	34	26	13	33	13	15
16p11dup-THC	7	37	40	32	32	17	27						16p11dup-THC	6	22	9	31	32	3	22	3
Supplementary Fig. 7d
Novel object recognition test										Novel place recognition test
	#1	#2	#3	#4	#5	#6	#7	#8			#1	#2	#3	#4	#5	#6	#7	#8
WT-Veh	89.139	75.6882	83.0406	52.3942	40.2985	72.0785	60.6292	81.8137		WT-Veh	74.0273	84.5388	68.6186	52.3942	40.2985	87.6846	56.6756	64.3921
WT-THC	54.7319	79.7005	62.4764	55.7168	57.5733	78.0467	39.3946	37.132		WT-THC	45.8792	52.6663	87.1511	76.2258	35.5143	80.6444	65.6041	25.7431
16p11dup-Veh	72.0792	90.7804	84.7553	89.2916	59.1107	69.1208	77.2763			16p11dup-Veh	93	95.3804	85.7779	89.2916	71.1486	60.7246	80.1211
16p11dup-THC	56.8025	55.8129	44.8933	78.1083	44.7565	54.2399	81.792	58.256		16p11dup-THC	73.8262	55.8129	44.8933	78.1083	44.7565	10.1806	41.8246	82.8086
Supplementary Fig. 7e
WT-Veh																			WT-THC																	16p11dup-Veh													16p11dup-THC
	#1	#2	#3	#4	#5	#6	#7	#8	#9	#10	#11	#12	#13	#14	#15	#16	#17			#1	#2	#3	#4	#5	#6	#7	#8	#9	#10	#11	#12	#13	#14	#15			#1	#2	#3	#4	#5	#6	#7	#8	#9	#10	#11
Trial 1	20.6	25.7	22.6	21.4	22.4	25.5	15.7	21.6	27.4	25.2	28.9	24.2	29.9	20	28.7	27.8	25.7		Trial 1	24.7	26.2	18.8	39.5	20.7	18.5	17.8	29.2	21.9	26	23	24.1	40.3	27.9	31.9		Trial 1	34.3	31.3	25.1	32	30.1	30.6	22.3	33.9	30.2	40.4	23.2		Trial 1
Trial 2	4.6	7.9	4.5	4.2	2.9	7.7	7.1	8.2	6.8	2	6.1	3	4	3.2	4.4	3.2	3.5		Trial 2	4	5.6	6.9	6.9	4	3.8	2.2	5.8	4.2	3.5	7.7	5.1	6.9	4.3	8.4		Trial 2	9.8	3.7	3.3	2.9	3.2	2.5	2.3	3.1	2.8	3.1	4.1		Trial 2
Trial 3	0.7	4.5	2.2	1.9	2	2.8	1.7	2.1	1.6	0.5	2.3	3.8	3.6	2.1	2.7	2.2	2.3		Trial 3	2.3	6.5	1.1	1.8	0	2.9	0	4.2	3.4	2.2	3.6	1.7	2	2.5	1.5		Trial 3	5.3	1.1	1.5	1.4	1.6	1.3	1.1	1.2	1.4	0.7	2.2		Trial 3
Trial 4	22.8	23	29.2	21.7	24.7	29.3	29.1	27.5	22.5	34.3	23.3	34.5	27.7	27.1	23.8	27	27.5		Trial 4	27	24.9	32.3	26.2	30	25.5	21.3	27	31.9	20.5	30.3	27.1	34.3	28.2	21.3		Trial 4	35.2	32.2	26.4	23.2	24.6	30.1	20.3	34.6	41.6	23.5	29		Trial 4
Trial 5	0	10.1	11	7.7	5.5	5.8	2.7	4.7	10.7	8.4	4.8	6.6	5	4.2	6.4	6.5	4		Trial 5	0	0	3.1	1.4	0	3.1	0	2.1	5	2.9	4.8	6.5	2.8	6.5	1.2		Trial 5	8.4	3.3	4.1	1.9	3.6	1.1	3.4	3.7	1.3	5.4	6.5		Trial 5
Trial 6	2.5	0	3.4	0.6	2.2	1.1	1.3	2.2	1.3	2.3	1.7	0	2.1	1.1	2.3	3.9	1.8		Trial 6	2.5	0	1.6	0	0	3.4	0	0.3	4.40415	3.18768	4.38872	3.60121	4.20684	4.20684	4.12758		Trial 6	1.2	1.4	1.9	1.3	1.7	1.6	1.3	5.5	1.1	1.7	1.5		Trial 6
Trial 7	26	25.3	25.6	27.7	28.1	20	40.3	44.5	29.5	26.8	25.3	23.9	24.5	20.2	28.8	27.4	23.6		Trial 7	40	32.5	30	23.1	32	31	20	26	24.5	32.5	34.1	32.1	32.3	24.2	31.2		Trial 7	24.4	21.6	37.1	33.5	38.3	29.8	24.2	24.3	28.8	22.9	34.8		Trial 7
Trial 8	0.3	0.6	1.6	2.4	0	2.3	8	4.4	3.1	2.3	1.6	1.2	2.2	3.1	4.1	1.2	2.3		Trial 8	1.1	0	0	0	0	0	2.4	0.5	1.4	2.2	4.4	2.9	4.2	1	1.5		Trial 8	8.8	3.7	4.4	3.1	2.6	2.2	3.5	2.9	2.6	4.7	2.65		Trial 8
Trial 9	1.6	0	1.6	2.7	4.1	0	3.6	0.4	1.8	1.2	1.6	2.2	2.9	2.5	1.4	1.2	1.7		Trial 9	0	1.2	0.2	0	0	0	0.5	0	0	1.8	0.4	0.7	1.2	1.5	0.4		Trial 9	1.4	1.5	6.2	2.1	1.7	0.9	1.6	1.6	1.3	0.3	1.4		Trial 9
[truncated: 11 more columns]
