# Supplementary material for: Microglial cannabinoid receptor type 1 mediates social memory deficits in mice produced by adolescent THC exposure and 16p11.2 duplication
Source: Nat Commun. 2023 Oct 25;14:6559. doi: 10.1038/s41467-023-42276-5 (PMC10600150; doi:10.1038/s41467-023-42276-5)
Supplement: Supplementary file 7 — Source Data [file 41467_2023_42276_MOESM7_ESM.zip › SourceData/YH_SourceData_SF_Fig8.xlsx]

## Sheet: Sheet1
Supplementary Fig. 8b
	#1	#2	#3	#4	#5	#6	#7	#8
WT-Veh	1.27663	1.23631	0.993543	0.925201	0.76648	0.871134	0.949825	0.980874
WT-THC	0.866927	0.682971	0.90216	0.723595	0.845586	0.643966	0.740354	0.63732
Supplementary Fig. 8c
	#1	#2	#3	#4	#5	#6
WT-Veh	103.774	96.2264	97.4359	102.564	105.983	100.855
WT-THC	84.9057	79.2453	66.6667	71.7949	61.5385	75.2137
Supplementary Fig. 8d
Cellular process area
	#1	#2	#3	#4	#5	#6	#7	#8	#9
WT-Veh	3952	4799	3460	4743	3262	4030	3799	4460	3943
WT-THC	2910	2615	3194	3389	3004	2589	2215	3094	2889
Cell body size/ Total cell size
	#1	#2	#3	#4	#5	#6	#7	#8	#9
WT-Veh	10.7266	13.7602	15.6381	11.848	22.7869	22.1027	12.7602	21.6381	10.848
WT-THC	31.3458	32.8982	32.7094	34.5238	21.1951	25.678	22.8982	33.7094	30.5238
Supplementary Fig. 8e
	#1	#2	#3	#4	#5	#6	#7
WT-Veh	79.1304	56.0542	46.4538	41.5598
WT-THC	76.1264	46.1994	54.7374	61.23
16p11dup-Veh	69.3906	37.2979	47.1816	57.6888	70.0844	53.783	42.488
16p11dup-THC	64.8698	18.7817	51.4178	33.4832	75.9055	60.9137	62.863
Supplementary Fig. 8f
	#1	#2	#3	#4	#5	#6	#7
WT-Veh	23.7467	29.8366	25.5907	11.4912
WT-THC	14.6968	18.8406	24.3713	-15.4255								71.5	70.3	67.5	71.3
16p11dup-Veh	1.98248	36	-2.29435	35.4459	19.1547	30.3717	15.0066					54.7	71.5	40.8	54.5
16p11dup-THC	-7.78443	30.2443	16.0367	24.4462	21.2467	30.5113	48.6683					49.5	57.3	44.8	52.3
												36	26.7	27.6	35.1
												65	51.7	58.6	45.9
Supplementary Fig. 8g
WT-Veh						WT-THC						16p11dup-Veh									16p11dup-THC
	#1	#2	#3	#4			#1	#2	#3	#4			#1	#2	#3	#4	#5	#6	#7			#1	#2	#3	#4	#5	#6	#7
Trial 1	71.5	70.3	67.5	71.3		Trial 1	64.5	59.3	71.2	75.6		Trial 1	65.5	67.5	66.6	72.4	64.3	67.6	64.5		Trial 1	56.6	64.3	67.1	71.6	60.1	72.2	52.5
Trial 2	54.7	71.5	40.8	54.5		Trial 2	64.9	47.7	31.3	61.1		Trial 2	53.5	61.5	36.4	53.6	53.4	54	52.7		Trial 2	56.1	44.6	44	39.7	55.2	44.4	41.8
Trial 3	49.5	57.3	44.8	52.3		Trial 3	64.5	28.9	31.8	45.2		Trial 3	48.9	30.2	34.3	37.3	48.7	40.6	41.2		Trial 3	35.6	41	35.2	37.9	37.5	31.8	33.5
Trial 4	36	26.7	27.6	35.1		Trial 4	36.8	26.7	34.8	36		Trial 4	42.4	22.6	17.9	12.5	31.4	25.6	22.7		Trial 4	41	17.2	24.8	29.1	16.4	12.9	27.1
Trial 5	65	51.7	58.6	45.9		Trial 5	67.4	44.7	74.3	64.3		Trial 5	56.1	48.9	68.1	43.6	60.7	53.3	54.8		Trial 5	53.1	42.8	69.8	51.4	52.4	41.9	55
Supplementary Fig. 8h
Input resistance
	#1	#2	#3	#4	#5	#6	#7	#8	#9
WT-Veh	152.592	114.014	118.706	113.409	105.326	106.545	109.728
WT-THC	111.255	109.179	120.689	108.84	105.611	110.913	120.127
16p11dup-Veh	116.477	114.787	102.858	109.9	102.895	111.811	131.774	130.043
16p11dup-THC	114.24	100.837	96.8508	100.621	110.144	106.482	102.758	112.56	119.195
Rheobase
	#1	#2	#3	#4	#5	#6	#7	#8	#9
WT-Veh	52	60	40	63	80	85	47
WT-THC	35	32	80	42	80	120	80
16p11dup-Veh	42	80	89	95	80	32	40	35
16p11dup-THC	100	50	62	35	40	60	80	82	57
Spike frequency
WT-Veh									WT-THC									16p11dup-Veh										16p11dup-THC
	#1	#2	#3	#4	#5	#6	#7			#1	#2	#3	#4	#5	#6	#7			#1	#2	#3	#4	#5	#6	#7	#8			#1	#2	#3	#4	#5	#6	#7	#8	#9
0	0	0	0	0	0	0	0		0	0	0	0	0	0	0	0		0	0	0	0	0	0	0	0	0		0	0	0	0	0	0	0	0	0	0
40	0	0	1	0	0	0	0		40	3	2	4	3	0	0	0		40	4	0	0	0	5	0	0	6		40	0	0	0	0	1	0	0	0	0
80	6	2	2	3	0	0	0		80	5	6	10	5	2	3	1		80	12	6	5	4	5	1	12	8		80	0	3	0	7	6	2	1	2	3
120	15	2	4	7	0	0	3		120	6	9	12	6	5	7	4		120	18	8	8	7	2	6	17	6		120	6	7	2	15	10	4	2	6	6
160	20	3	6	9	2	2	5		160	8	10	10	7	8	10	5		160	20	9	11	4	4	9	19	11		160	8	11	6	20	14	5	3	8	8
200	25	3	5	10	6	6	7		200	8	10	7	5	10	14	8		200	22	11	10	8	10	11	17	15		200	10	14	9	24	16	7	4	11	11
240	26	3	8	12	10	9	9		240	10	7	16	4	11	14	9		240	23	12	9	7	12	14	13	17		240	12	17	12	27	18	3	5	12	13
280	24	4	9	14	13	12	10		280	11	5	17	15	8	15	11		280	23	11	8	3	11	13	9	20		280	11	19	15	29	20	5	6	14	15
320	9	7	6	13	14	15	12		320	5	5	25	5	6	12	12		320	24	10	4	4	2	13	7	23		320	12	20	18	30	21	6	3	15	15
360	8	9	4	13	16	17	14		360	5	4	24	4	5	29	10		360	23	8	4	5	2	29	5	25		360	12	20	20	28	21	2	3	16	4
400	7	10	5	14	18	18	15		400	4	5	24	4	4	28	19		400	25	5	5	2	2	26	6	15		400	11	21	23	4	21	4	3	16	15
Supplementary Fig. 8i
Input resistance
	#1	#2	#3	#4
WT-Veh	112.558	113.324	95.712	94.3139
WT-THC	94.6537	95.5637	93.626	104.766
16p11dup-Veh	114.644	107.49	103.97	107.578
16p11dup-THC	101.796	142.192	107.27	103.763
Rheobase
	#1	#2	#3	#4
WT-Veh	48	33	80	120
WT-THC	80	67	60	70
16p11dup-Veh	35	50	69	24
16p11dup-THC	80	33	30	50
Spike frequency
WT-Veh						WT-THC						16p11dup-Veh						16p11dup-THC
	#1	#2	#3	#4			#1	#2	#3	#4			#1	#2	#3	#4			#1	#2	#3	#4
0	0	0	0	0		0	0	0	0	0		0	0	0	0	0		0	0	0	0	0
40	0	0	3	0		40	2	0	0	6		40	0	0	0	0		40	0	0	0	0
80	5	1	11	1		80	5	3	3	17		80	1	4	4	10		80	3	6	7	3
120	9	5	16	6		120	7	5	6	14		120	2	10	8	10		120	1	4	5	10
160	12	10	18	11		160	7	7	10	15		160	3	14	12	11		160	3	6	7	13
200	15	14	10	16		200	9	11	9	19		200	6	17	15	13		200	7	10	10	16
240	19	6	17	18		240	17	13	6	17		240	7	16	17	13		240	8	11	13	18
280	20	16	13	22		280	15	15	9	19		280	9	19	19	14		280	9	13	15	20
320	24	15	5	24		320	15	14	14	16		320	9	18	19	15		320	10	8	18	21
360	25	18	16	20		360	14	13	19	25		360	9	25	20	7		360	19	9	18	23
400	24	16	25	14		400	14	14	15	25		400	11	15	27	16		400	16	6	19	24
