# Supplementary material for: Microglial cannabinoid receptor type 1 mediates social memory deficits in mice produced by adolescent THC exposure and 16p11.2 duplication
Source: Nat Commun. 2023 Oct 25;14:6559. doi: 10.1038/s41467-023-42276-5 (PMC10600150; doi:10.1038/s41467-023-42276-5)
Supplement: Supplementary file 7 — Source Data [file 41467_2023_42276_MOESM7_ESM.zip › SourceData/YH_SourceData_SF_Fig9.xlsx]

## Sheet: Sheet1
Supplementary Fig. 9a
Open field test
	#1	#2	#3	#4	#5	#6
WT-Cx3cr1-Cnr1+/+	4082	4919	4483	5225	3501	4406
WT-Cx3cr1-Cnr1flox/flox	5865	6842	5065	4026	3103
16p11dup-Cx3cr1-Cnr1+/+	5760	4354	3430	2582	2989	4536
16p11dup-Cx3cr1-Cnr1flox/flox	4945	4069	3559	4025	4642	5519
Habituation/dis-habituation test
WT-Cx3cr1-Cnr1+/+								WT-Cx3cr1-Cnr1flox/flox								16p11dup-Cx3cr1-Cnr1+/+								16p11dup-Cx3cr1-Cnr1flox/flox
	#1	#2	#3	#4	#5	#6			#1	#2	#3	#4	#5				#1	#2	#3	#4	#5	#6			#1	#2	#3	#4	#5	#6
Trial 1	25.8	24.1	21.6	20.6	25.7	24.3		Trial 1	23.6	25.6	25.5	15.7	21.3			Trial 1	25.9	22.6	21.4	22.4	25.1	22		Trial 1	22.2	29.8	30.1	20.6	22.3	23.9
Trial 2	11.1	8.9	6.7	4.6	7.9	9.8		Trial 2	11.3	7.4	7.7	7.1	3.7			Trial 2	7.9	4.5	4.2	2.9	7.3	2.9		Trial 2	9.4	13.6	8.2	4.5	3.3	3.1
Trial 3	3.4	4.7	4.2	0.7	4.5	3.3		Trial 3	4.7	4.6	2.8	1.7	1.1			Trial 3	4.8	2.2	1.9	2	1.5	1.4		Trial 3	3.3	1.2	1.6	1.3	1.1	1.2
Trial 4	55.4	20.2	31	22.8	23	25.2		Trial 4	24.8	30	29.3	29.1	32.2			Trial 4	22.2	29.2	21.7	24.7	26.4	23.2		Trial 4	22.9	28.4	24.6	20.1	30.3	24.6
Trial 5	5.7	9	6.7	0	10.1	8.4		Trial 5	5.3	9.3	5.8	2.7	3.3			Trial 5	2.4	11	7.7	5.5	4.1	5.9		Trial 5	5.3	8.5	3.6	1.1	3.4	3.7
Trial 6	2	6.9	6.2	2.5	0	1.2		Trial 6	2.1	6.1	1.1	1.3	1.4			Trial 6	4.9	3.4	0.6	2.2	1.9	1.3		Trial 6	2	5.5	1.7	1.6	1.3	5.5
Trial 7	28.9	30.7	23.1	26	25.3	34.4		Trial 7	27.1	18.3	20	40.3	31.6			Trial 7	22	25.6	27.7	28.1	27.1	23.5		Trial 7	28.2	19.8	28.3	29.8	24.2	14.3
Trial 8	3	3.3	2	0.3	0.6	2.8		Trial 8	4	0.6	2.3	8	3.7			Trial 8	0	1.6	2.4	0	4.4	3.1		Trial 8	4.2	5.2	2.6	2.2	3.5	2.9
Trial 9	2.7	1.7	2.4	1.6	0	1.4		Trial 9	4.5	4.1	0	3.6	1.5			Trial 9	0	1.6	2.7	4.1	6.2	2.1		Trial 9	0.9	4.5	1.7	0.9	1.6	1.6
